# Supplementary material for: Characterization of an Electronic Nicotine Delivery System (ENDS) Aerosol Generation Platform to Determine Exposure Risks
Source: Toxics. 2023 Jan 21;11(2):99. doi: 10.3390/toxics11020099 (PMC9967066; doi:10.3390/toxics11020099)
Supplement: Supplementary file 1 [file toxics-11-00099-s001.zip]

Archive with 1 entries (1 files):
- toxics-2132788-supplementary.pdf
